# Supplementary material for: Potential opportunities and challenges of utilizing brewer’s spent grain in sustainable fish feeding within the circular economy
Source: Front Physiol. 2026 Mar 18;17:1766656. doi: 10.3389/fphys.2026.1766656 (PMC13038440; doi:10.3389/fphys.2026.1766656)
Supplement: Supplementary file 1 [file Table1.xlsx]

## Sheet: EAAs
Protein content and aa composition of the main feed ingredients in aquaculture			The data in the first column are from: Waters, Deborah M., Fritz Jacob, Jean Titze, Elke K. Arendt, and Emanuele Zannini. ‘Fibre, Protein and Mineral Fortification of Wheat Bread through Milled and Fermented Brewer’s Spent Grain Enrichment’. European Food Research and Technology 235, no. 5 (1 November 2012): 767–78. https://doi.org/10.1007/s00217-012-1805-9.				All the other data are from IAFFD (Accessed 6 May 2025). https://iaffd.com. EAAs are expressed as % of total proteins.
	Brewer's dried (spent) grains (Waters et al., 2012)	Brewer's dried (spent) grains (iaffd)	Fish meal, anchovy, 64% CP	Poultry by-product meal, 63% CP	Krill meal	Blood meal, spray dried, poultry, 90% CP	Black soldier fly larvae meal, defatted	Soybean meal, dehulled, 55% CP	Soy protein concentrate, 70 CP	Corn gluten meal, 60% CP	Algae, Spirulina, 69%	Cottonseed meal, 22% CP, expeller, with hulls	Cottonseed meal, 47% CP, solvent extracted	Rapeseed/Canola meal, 36% CP	Rapeseed/Canola protein concentrate, 65% CP	Sunflower meal 35% CP	Rice protein meal	Rice protein concentrate	Lupin seed meal, 36% CP	Lupin protein concentrate, 54% CP	Yeast protein
Dry Metter %		91.75	91.9	98.3	93	97.2	95.5	89.75	95.19	90.09	95.05	89.5	91.35	89.36	92.55	90	91.84	93	91.25	94	93.14
Moisture %		8.25	8.1	1.7	7	2.8	4.5	10.25	4.81	9.1	4.95	10.5	8.65	10.64	7.45	10	8.16	7	8.75	6	6.86
Crude Protein %	22.13	26.1	66.95	63	57.71	90.22	60	54.5	68.7	59.9	69.05	22.4	47.9	36.1	65.45	35	50	73.6	36.3	54	42.64
Crude Lipids %		6.9	8.83	13	15.97	1	11.8	0.69	0.5	1.6	4.8	5.2	1.7	3.28	2	0.8	7.14	10.2	7.4	12	0.51
Crude Fiber %		15.8	0.7	1	2.96	0	3	2.92	4	2	0.5	22.6	10.46	14.47	3.5	20	1.5	2.7	7.6	0	4.3
Total CHO %		54.65	0.72	1.3	6.52	1.58	20.7	28.19	19.99	27	14.2	56.4	35.12	43.34	16.3	48.2	30.13	5.3	43.83	24	44.76
EAAs
Arginine (%)	4.51	6.66667	6.79612	8.03175	7.7283	4.79938	5	7.11927	9.05386	3.52254	7.93628	4.01786	10.7307	6.42659	6.41711	8	7.8	7.79891	10.7989	10.7963	5.15947
Histidine (%)	26.27	2.33716	2.38984	2.06349	2.58187	6.99401	3.16667	2.55046	2.54731	2.37062	1.47719	3.21429	2.6096	1.77285	2.55157	3.42857	2.2	2.20109	2.69972	2.7037	2.27486
Isoleucine (%)	3.31	5.78544	4.60045	5.1746	3.50026	0.443361		4.44037	4.68705	5.02504	5.03983	3.21429	1.69102	3.01939	4.09473	3.97143	4.4	4.40217	3.80165	3.7963	4.97186
Leucine (%)	6.12	8.659	7.46826	8	9.53041	13.2232	7	7.59633	8.10771	20.7513	8.35626	5.89286	5.09395	8.00554	7.45607	7.14286	7.7	7.7038	7.7135	7.7037	7.5985
Lysine (%)	14.31	3.21839	7.55788	8.2381	8.66401	9.01131	6.33333	6.42202	5.6623	1.75292	6.19841	4.28571	4.00835	1.80055	5.19481	3.57143	3.6	3.60054	5.01377	5	6.96529
Methionine (%)	ND	2.29885	3.89843	2.53968	3.69087	1.03081	2	1.46789	1.42649	2.27045	2.17234	1.78571	1.48225	1.38504	1.98625	2.14286	2.4	2.40489	0.798898	0.796296	1.71201
Phenylalanine (%)	4.64	6.43678	6.0941	5.50794	6.37671	7.04943	3.83333	5.08257	5.45852	6.09349	4.59088	5.17857	5.32359	3.85042	4.11001	5.42857	5	5	3.69146	3.7037	4.59662
Tryptophan (%)	0.14	1.45594	1.13518	0.873016	1.45555	7.04943	1.5	1.22936	1.39738	0.500835	0.8979	1.29464	1.25261	0.277008	0.7945	1.2	1.9	1.90217	0.798898	0.796296	1.36023
TSAA Met+Cys (%)	-	3.98467	4.80956	5.2381	5.96084	1.5961	3.33333	2.95413	3.02766	4.07346	4.77915	3.70536	3.36117	2.65928	4.01833	3.91429	4	4.00815	2.80992	2.7963	3.42402
Valine (%)	4.61	6.05364	7.18447	5.12698	6.39404	8.84505	6.16667	4.58716	5.25473	5.65943	6.98045	4.41964	4.3215	4.15512	4.96562	4.94286	5.7	5.70652	3.60882	3.59259	6.12101
Threonine (%)	0.71	3.94636	4.19716	4.65079	5.45833	4.77721	4	3.74312	4.45415	3.3222	5.1412	3.39286	3.23591	2.71468	3.9725	3.48571	3.5	3.50543	3.19559	3.2037	5.76923
Use CTRL+Shift to scroll table columns sideways

## Sheet: ANF
ANF content of the main feed ingredients in aquaculture		All data are from IAFFD (Accessed 6 May 2025). https://iaffd.com.
	Brewer's dried (spent) grains	Fish meal, anchovy, 64% CP	Poultry by-product meal, 63% CP	Krill meal	Blood meal, spray dried, poultry, 90% CP	Black soldier fly larvae meal, defatted	Soybean meal, dehulled, 55% CP	Soy protein concentrate, 70 CP	Corn gluten meal, 60% CP	Algae, Spirulina, 69%	Cottonseed meal, 22% CP, expeller, with hulls	Cottonseed meal, 47% CP, solvent extracted	Rapeseed/Canola meal, 36% CP	Rapeseed/Canola protein concentrate, 65% CP	Sunflower meal 35% CP	Rice protein meal	Rice protein concentrate	Lupin seed meal, 36% CP	Lupin protein concentrate, 54% CP	Yeast protein
Anti-trypsic factors (mg/kg)	0	0	0	0	0	0	6000	2500	0	0	0	0	0	0	0	0	0	0	0	0
Gossypol (mg/kg)	0	0	0	0	0	0	0	0	0	0	1300	601	0	0	13	0	0	0	0	0
Phytic Acid (g/kg)	1.16	0	0	0	0	0	1.73	2.16	1.03	0	2.69	3.24	1.81	1.63	2.03	1.24	1.92	0.94	0.89	0
Glucosinolates (mmol/kg)	0	0	0	0	0	0	0	0	0	0	0	0	8.4	1.3	0	0	0	0	0	0
Sinapine (mg/kg)	0	0	0	0	0	0	0	0	0	0	0	0	6255.2	6478.5	0	0	0	0	0	0
Tannins (mg_eq_cathin/kg)	0	0	0	0	0	0	4254	90	0	0	4100	4100	7833.48	7563.47	4000	0	0	2	2	0
Lectins (mg/kg)	0	0	0	0	0	0	100	0	0	0	0	0	0	0	0	0	0	0	0	0
Cyanogens (mg/kg)	0	0	0	0	0	0	0	0	0	0	0	0	0	0	0	0	0	0	0	0
Soyasaponins (mg/kg)	0	0	0	0	0	0	0	0	0	0	0	0	0	0	0	0	0	500	1000	0
Isoflavones (mg/kg)	0	0	0	0	0	0	2500	314.14	0	0	0	0	0	0	600	0	0	5	5.6	0
Neutral Detergent Fiber (NDF) %	50	0	0	0	0	0	11	7	10	4	50	23.7	23	15	32	8	3	25.6	13	6
Acid Detergent Fiber (ADF) %	21.9	0	0	0	0	0	5.9	4	3	1	23	15	17	10	25	1	1	20.9	11	3
Use CTRL+Shift to scroll table columns sideways
